# Supplementary material for: Reliable Autism Spectrum Disorder Diagnosis for Pediatrics Using Machine Learning and Explainable AI
Source: Diagnostics (Basel). 2024 Nov 8;14(22):2504. doi: 10.3390/diagnostics14222504 (PMC11592605; doi:10.3390/diagnostics14222504)
Supplement: Supplementary file 1 [file diagnostics-14-02504-s001.zip]

Archive with 1 entries (1 files):
- diagnostics-3255889-supplementary.xlsx
