# Supplementary material for: Reliable Autism Spectrum Disorder Diagnosis for Pediatrics Using Machine Learning and Explainable AI
Source: Diagnostics (Basel). 2024 Nov 8;14(22):2504. doi: 10.3390/diagnostics14222504 (PMC11592605; doi:10.3390/diagnostics14222504)
Supplement: Supplementary file 1 [file diagnostics-14-02504-s001.zip › diagnostics-3255889-supplementary.xlsx]

## Sheet: Sheet1
Gender	Age_Years	Ethnicity	Family_mem_with_ASD	Rater	ASD_traits	SRS	CARS	A1	A2	A3	A4	A5	A6	A7	A8	A9	A10	AQ10
2	2	5	2	1	2	1	4	1	1	1	1	0	1	0	0	1	1	7		Gender	1=boy
1	3	5	2	1	1	3	1	1	1	1	0	0	0	1	1	0	0	5			2=girl
1	3	5	2	1	1	5	2	1	1	0	0	0	0	1	0	0	0	3		Age	1-18
1	3	5	1	1	1	7	1	0	1	0	0	0	1	1	1	0	1	5		Ethnicity	1=Asian
2	1	2	2	1	2	2	2	0	1	1	1	1	1	0	0	1	0	6			2=Black
1	12	2	1	1	2	3	1	0	1	1	1	1	1	0	0	1	1	7			3-Hispanic
1	5	11	1	1	1	2	2	0	1	0	0	1	0	1	0	0	1	4			4=Latino
1	18	10	1	1	1	2	4	1	1	1	1	1	0	1	0	0	1	7			5=MiddleEastern
1	12	1	1	1	1	2	2	0	1	1	0	0	0	1	1	0	0	4			6=Mixed
1	5	5	2	1	1	3	4	0	1	1	1	0	1	1	1	1	1	8			7=NativeIndian
1	9	11	1	1	2	8	2	0	1	1	1	1	1	0	1	1	0	7			8=Others
1	6	10	1	1	2	2	1	1	1	0	1	1	1	0	0	1	0	6			9=PaciFica
1	8	1	1	1	1	1	2	1	1	0	0	0	0	1	0	0	1	4			10=SouthAsian
1	5	8	1	1	1	2	4	1	0	1	1	0	0	1	1	1	0	6			11=WhiteEuropean
1	4	1	1	1	1	2	2	1	0	1	1	0	1	1	0	1	0	6		FamilywithASD	1=Yes
1	3	5	1	2	2	2	2	1	1	1	1	1	1	0	1	1	1	9			2=No
1	5	1	1	1	1	3	4	1	1	0	0	1	0	1	1	0	0	5		Rater	1=Familymember		Family who complete the test
1	16	5	1	1	1	4	1	1	0	1	0	1	0	1	0	1	1	6			2=Healthcareprofession
1	4	1	1	1	1	3	2	1	1	1	1	0	1	1	0	0	0	6			3=Others
1	1	1	1	1	2	1	4	1	1	1	1	1	1	1	0	1	1	9		ASDtrait	1=Yes
1	16	1	1	1	1	3	1	0	1	1	0	1	1	1	1	0	1	7			2=NO
2	2	5	1	1	2	2	3	0	0	1	1	1	1	0	0	1	1	6		SRS	1-10	Reference Point	6
1	3	1	1	1	1	3	1	1	1	1	1	0	1	1	1	0	1	8		CARS	1=Nothing
2	7	8	1	1	2	2	2	0	1	1	1	1	1	0	0	1	1	7			2=Little
1	8	5	1	1	2	4	2	0	1	0	0	1	1	0	0	1	0	4			3=Medium
2	1	5	1	1	1	4	1	0	1	1	1	1	0	1	1	1	1	8			4=Severe
1	15	5	1	1	1	1	4	1	0	1	1	1	1	0	1	0	0	6		AG10	1-10
1	3	5	1	1	1	1	3	1	0	1	1	0	0	0	1	1	1	6
1	8	5	1	1	2	2	4	0	1	1	1	0	1	1	0	1	0	6
1	4	10	1	1	1	3	2	0	0	1	1	1	1	1	1	1	1	8		N	635
1	7	1	1	1	2	2	2	0	1	1	1	1	1	1	1	1	0	8
1	14	1	1	1	1	2	4	0	1	0	0	0	0	1	1	0	1	4
1	6	1	1	1	1	2	2	0	1	0	0	1	1	1	0	1	1	6
1	8	5	1	1	2	4	1	1	0	1	1	1	0	0	0	1	0	5
1	7	1	1	1	1	1	4	0	0	1	0	0	1	1	0	1	1	5
2	8	11	1	1	1	3	2	0	0	1	1	1	0	1	1	1	1	7
1	5	1	1	1	2	2	1	0	1	1	1	1	0	0	0	1	0	5
1	16	11	1	1	1	1	1	1	0	1	0	0	0	1	0	0	1	4
1	17	11	2	1	1	3	1	0	1	0	0	0	0	1	0	1	1	4
1	8	5	1	1	1	2	2	1	0	1	0	0	0	1	0	1	1	5
1	9	1	1	1	1	2	4	1	0	0	1	0	0	1	0	1	1	5
1	15	1	1	1	1	1	2	1	1	0	0	0	1	0	1	0	1	5
1	16	10	2	1	2	2	1	1	1	1	1	0	1	0	0	1	0	6
1	5	10	1	1	1	1	4	1	0	1	1	0	1	0	1	1	0	6
1	15	1	2	1	1	8	2	1	0	1	1	1	1	0	1	0	0	6
1	4	5	1	2	1	1	1	1	0	1	0	0	1	1	0	0	1	5
1	8	1	1	2	2	2	2	0	0	1	1	1	1	1	0	1	1	7
1	8	5	2	2	2	1	1	0	1	1	1	0	0	1	0	1	0	5
1	3	1	1	2	1	3	4	1	0	1	0	0	0	0	1	0	0	3
1	12	1	1	2	2	2	2	0	1	1	1	1	1	0	0	1	1	7
1	5	4	1	2	2	1	2	0	1	1	1	1	1	1	0	1	0	7
1	3	1	1	2	2	2	4	0	1	1	1	1	1	0	1	1	1	8
1	7	1	1	2	1	1	2	0	0	1	0	1	1	1	0	1	1	6
1	4	11	1	2	1	2	2	1	0	0	0	0	0	1	1	0	0	3
1	7	1	1	2	1	1	4	1	0	1	0	1	1	1	0	1	1	7
1	2	5	1	2	1	7	2	1	0	1	0	0	0	1	1	0	1	5
1	9	11	1	2	1	2	2	1	0	0	0	0	0	1	0	0	1	3
1	7	5	1	2	1	1	4	0	1	0	0	0	0	0	1	0	0	2
1	14	1	1	2	1	3	1	0	0	0	0	1	0	1	1	0	1	4
1	8	11	1	2	1	9	2	0	0	1	0	0	0	1	1	0	1	4
1	12	11	2	2	1	10	4	1	1	0	0	0	0	0	0	0	0	2
1	8	11	1	2	2	2	2	0	1	1	1	0	0	1	0	1	0	5
1	12	1	1	2	2	2	1	0	1	1	1	1	1	1	0	1	0	7
1	9	8	1	2	2	1	2	0	1	1	1	1	1	0	0	1	1	7
1	11	11	1	2	2	2	2	0	1	1	1	1	1	1	0	1	0	7
1	16	4	1	2	2	3	1	0	1	1	1	1	1	0	0	1	0	6
1	9	6	1	2	2	2	2	0	1	1	1	1	1	0	0	1	0	6
1	11	6	1	2	2	2	4	0	1	1	0	0	0	0	0	1	0	3
1	7	5	1	2	1	3	2	0	0	0	0	0	1	1	0	0	1	3
1	6	11	1	2	2	2	1	0	0	1	1	1	1	0	0	1	1	6
1	5	1	1	2	1	4	2	1	1	1	1	0	0	0	1	1	1	7
1	9	1	1	2	2	2	1	0	1	0	1	0	1	0	0	1	1	5
1	5	1	1	2	2	1	2	0	1	0	1	1	0	0	0	1	0	4
1	18	1	1	2	2	2	4	1	1	0	1	1	0	0	0	1	0	5
2	12	11	1	2	1	1	2	0	0	1	0	1	0	1	1	1	0	5
1	13	1	1	2	2	2	4	1	1	1	1	1	0	0	0	0	0	5
1	12	10	2	2	2	3	2	1	1	0	0	1	1	0	0	1	0	5
1	15	1	1	2	1	2	1	1	1	0	0	0	0	1	1	0	1	5
2	12	11	2	2	1	2	2	0	1	1	1	0	1	1	0	0	1	6
1	4	11	1	2	2	2	2	1	0	1	1	1	1	0	0	1	1	7
1	7	11	1	2	1	4	4	1	1	1	1	0	0	1	0	1	1	7
2	1	10	1	2	2	2	2	0	1	1	1	1	1	1	1	1	1	9
2	8	10	1	2	1	1	1	1	0	1	1	1	1	1	0	1	1	8
1	9	5	1	2	2	3	2	0	1	1	0	1	1	0	0	1	0	5
1	4	5	1	2	2	9	4	1	1	1	0	1	0	0	0	1	0	5
2	14	1	2	2	1	10	2	1	0	0	0	1	0	1	0	0	1	4
2	15	1	2	2	1	10	2	1	0	1	0	1	0	1	0	0	0	4
1	6	5	1	2	1	9	4	1	0	1	1	1	0	1	1	0	1	7
1	4	1	1	2	1	9	2	1	1	0	0	0	0	1	0	0	1	4
1	9	5	1	2	1	6	1	0	0	0	1	0	1	1	0	1	1	5
2	8	1	1	2	1	7	2	1	0	0	0	0	0	1	1	1	1	5
2	3	2	1	2	1	5	4	1	0	0	0	1	0	1	1	0	1	5
2	5	2	1	2	1	4	4	1	1	0	0	0	0	1	0	1	1	5
1	7	11	1	2	1	8	2	1	1	1	1	1	1	1	1	1	1	10
1	5	4	2	2	1	10	1	1	0	0	0	1	0	1	1	1	0	5
1	15	5	2	2	1	10	2	1	0	1	1	1	1	1	0	1	1	8
1	15	11	1	2	1	5	2	0	1	1	0	0	0	1	1	1	0	5
1	15	5	2	2	2	7	2	0	0	1	0	1	0	0	0	1	0	3
1	13	10	1	2	2	9	4	0	1	1	1	0	1	0	0	1	1	6
1	6	1	1	2	2	10	2	0	0	0	0	1	1	0	0	1	0	3
1	4	1	1	2	1	10	1	1	0	1	1	0	0	1	1	0	0	5
2	5	5	1	2	1	4	2	0	0	1	1	0	0	1	1	0	1	5
2	16	11	2	2	1	2	4	1	0	0	0	0	0	1	1	0	1	4
1	4	3	1	2	1	1	2	0	1	1	1	1	1	1	1	0	1	8
1	9	5	1	2	2	3	2	0	1	1	0	1	1	0	1	1	1	7
2	13	5	1	2	2	9	4	0	1	1	1	1	0	0	0	0	1	5
2	4	11	1	2	1	10	2	1	0	0	0	0	0	1	0	0	1	3
1	6	2	1	2	1	10	1	0	0	1	0	0	0	1	1	1	1	5
1	7	2	1	2	1	9	2	0	0	0	0	0	0	1	1	1	1	4
2	3	11	1	2	1	9	4	1	0	0	0	1	1	1	0	0	0	4
1	12	11	1	2	1	7	2	1	0	1	1	1	1	0	1	1	1	8
1	6	5	2	2	1	5	4	1	0	0	0	0	0	1	1	0	0	3
1	3	2	1	2	1	4	2	1	0	0	0	0	0	1	1	1	1	5
2	8	1	1	2	1	8	1	0	1	1	1	0	1	1	1	1	1	8
1	13	2	1	2	1	10	2	1	0	1	0	1	1	1	1	0	1	7
2	18	5	1	2	1	10	4	1	1	1	0	0	1	1	1	0	1	7
2	14	1	1	2	1	3	2	1	0	1	0	0	0	1	1	0	1	5
1	6	1	1	2	1	5	2	1	1	1	1	0	0	1	0	0	0	5
1	7	1	1	2	1	7	4	1	1	1	1	1	0	1	0	0	1	7
1	14	5	1	2	1	10	1	1	0	0	0	0	0	1	1	0	1	4
1	5	1	2	2	1	10	2	0	0	1	0	0	1	0	0	0	0	2
1	12	1	2	2	1	10	4	0	1	1	0	0	0	1	1	1	1	6
2	4	11	1	2	2	3	2	0	1	1	1	1	1	1	0	1	1	8
1	8	1	1	2	1	5	2	1	0	0	0	1	1	1	1	1	1	7
1	5	11	2	2	2	7	4	0	1	1	1	1	1	0	0	1	0	6
1	8	11	2	2	1	10	2	1	1	1	1	0	0	1	1	1	0	7
1	9	11	2	2	2	3	1	0	1	1	1	1	0	1	1	1	0	7
2	15	5	1	2	1	5	2	1	0	0	0	0	0	1	1	0	1	4
2	10	5	1	2	1	7	4	0	0	0	0	0	0	0	1	0	0	1
2	12	5	1	2	1	10	2	1	1	0	0	0	0	0	1	0	0	3
2	4	5	1	2	2	3	2	0	1	1	1	1	1	0	0	1	1	7
1	8	11	2	2	1	5	1	1	0	0	1	0	0	0	0	0	0	2
1	5	10	2	2	1	7	4	0	0	0	0	0	1	1	1	0	1	4
1	8	1	1	2	1	10	2	1	1	1	0	0	0	0	0	0	1	4
1	9	5	1	2	1	3	2	1	0	0	1	1	0	1	1	0	1	6
1	15	11	2	2	1	5	1	1	0	0	0	0	0	1	1	0	1	4
1	10	1	1	2	2	7	3	0	1	1	1	0	0	0	0	1	0	4
1	3	2	1	2	1	9	4	1	0	1	0	0	0	1	1	0	1	5
2	7	1	1	2	1	10	2	0	1	1	1	0	1	1	1	0	0	6
1	5	11	1	2	1	10	2	0	1	1	0	0	0	1	1	0	1	5
1	13	1	1	2	1	3	1	1	0	0	0	0	0	1	1	1	0	4
1	14	11	1	2	1	5	3	1	0	0	0	0	0	1	1	1	1	5
1	2	11	1	2	1	9	2	1	1	0	0	0	1	1	1	0	1	6
1	7	5	1	2	2	10	2	0	0	1	1	1	1	0	1	1	0	6
1	14	11	2	2	1	3	1	1	0	1	1	0	0	1	0	0	1	5
1	9	11	1	2	2	5	3	1	1	1	1	1	0	1	0	1	0	7
2	10	6	1	2	1	7	2	1	0	0	1	1	0	1	0	0	1	5
2	13	5	1	2	1	10	4	1	1	0	0	1	0	0	0	0	0	3
1	9	5	1	2	1	10	2	1	1	0	0	1	0	0	0	1	0	4
1	15	5	1	2	2	3	2	0	1	1	1	1	1	0	0	1	0	6
2	16	1	1	2	1	5	1	0	1	0	0	0	0	1	1	0	0	3
1	14	1	2	2	2	7	3	0	1	1	1	0	0	1	0	1	0	5
1	5	1	1	2	1	9	4	0	0	1	1	0	0	1	1	1	1	6
1	14	4	1	2	1	10	2	0	1	1	0	0	0	1	1	1	0	5
1	17	11	1	2	1	10	2	1	1	0	0	1	0	1	1	0	1	6
1	4	2	1	2	1	3	3	1	0	1	0	1	1	1	0	1	1	7
1	6	1	2	2	1	9	4	1	0	1	0	0	0	1	0	0	1	4
1	15	1	1	2	1	10	2	1	0	1	1	1	0	1	0	0	0	5
1	15	5	1	2	1	10	2	0	0	1	0	0	0	1	1	0	0	3
1	14	11	2	2	2	9	3	0	1	1	1	1	1	0	0	1	1	7
2	15	11	2	2	1	5	1	1	0	1	0	0	0	1	0	1	1	5
1	14	11	1	2	1	9	4	1	0	1	1	0	0	1	1	0	1	6
2	7	3	1	2	2	10	2	1	0	1	1	1	1	0	0	1	1	7
1	7	3	2	2	1	10	2	0	1	1	1	0	0	1	0	1	1	6
1	8	10	1	2	1	10	1	0	1	0	0	0	0	1	0	0	1	3
1	9	11	2	2	1	3	3	1	0	1	1	1	1	1	0	0	0	6
1	4	11	2	2	1	5	1	1	0	1	1	1	0	1	0	1	1	7
2	7	1	1	2	2	7	3	0	1	1	1	1	1	1	0	1	0	7
1	2	5	1	2	1	9	4	1	1	1	0	0	1	1	0	0	1	6
1	7	5	1	2	1	10	2	0	1	1	0	1	0	1	0	0	0	4
2	14	1	2	2	1	10	2	1	0	1	1	1	0	1	1	0	0	6
2	12	3	1	2	1	3	2	0	0	1	1	0	0	1	0	1	1	5
1	8	11	1	2	2	7	2	1	1	1	1	0	1	0	0	1	1	7
1	9	5	1	2	1	9	4	1	0	0	0	1	0	1	1	0	0	4
1	17	3	1	2	1	10	2	1	0	0	0	0	0	1	0	0	1	3
2	6	3	1	2	1	10	2	1	0	0	0	1	0	1	1	1	1	6
2	18	11	1	2	1	3	4	1	0	1	0	0	1	1	1	0	1	6
1	7	8	1	2	1	5	2	1	1	0	0	0	0	1	1	0	1	5
1	5	1	1	2	1	7	1	1	0	1	0	0	1	1	1	0	0	5
1	2	1	1	2	1	9	2	1	0	0	0	0	0	1	0	0	0	2
1	5	11	1	2	1	10	4	1	1	0	0	1	0	1	1	0	0	5
1	9	1	1	2	2	10	2	0	1	1	1	1	1	0	1	1	0	7
1	4	11	2	2	1	10	2	0	1	1	1	0	0	1	0	0	1	5
1	7	1	2	2	1	3	1	1	0	0	0	0	0	1	1	0	1	4
1	14	11	1	2	1	3	4	1	0	1	1	0	0	1	0	1	0	5
1	12	11	1	2	1	7	2	0	1	1	1	0	0	1	1	0	1	6
2	14	1	2	2	1	1	1	1	1	1	1	0	0	1	0	0	0	5
2	15	1	1	2	2	3	4	0	1	1	1	1	1	0	0	1	0	6
1	14	1	1	2	1	3	2	0	1	0	1	0	0	1	1	0	0	4
1	9	1	1	2	1	3	2	0	1	0	1	0	1	1	1	0	1	6
1	14	11	2	2	1	5	1	0	1	0	0	0	0	1	0	0	1	3
1	16	5	1	2	1	6	3	0	0	1	0	1	0	1	1	0	1	5
1	7	11	2	2	1	2	4	1	0	1	0	1	1	0	1	1	1	7
1	6	1	1	2	2	5	2	0	1	1	1	1	1	0	0	1	0	6
1	3	1	1	2	1	5	1	0	0	1	1	0	0	1	0	0	0	3
2	12	1	1	2	1	1	3	1	0	0	0	0	0	1	1	0	1	4
1	4	11	2	2	1	7	1	1	0	1	1	0	1	1	0	1	0	6
1	8	11	2	2	1	2	4	1	0	1	1	1	0	1	0	0	0	5
2	11	5	1	2	2	1	2	1	1	1	0	1	0	0	0	1	0	5
1	12	2	2	2	1	3	2	0	0	0	0	0	0	0	1	0	0	1
2	13	3	1	2	2	3	1	0	1	1	1	1	1	0	0	1	1	7
1	5	1	1	2	1	5	3	1	1	0	0	0	1	1	0	1	0	5
1	9	1	1	2	1	2	4	0	1	0	0	0	0	1	1	0	0	3
2	9	11	2	2	1	2	2	1	0	0	0	0	1	0	0	1	1	4
1	8	1	1	2	1	1	2	0	0	0	0	0	1	1	0	0	0	2
2	6	11	2	2	1	2	1	1	1	1	1	1	0	1	1	1	1	9
1	6	1	1	2	2	5	2	0	0	1	0	1	1	0	0	1	0	4
1	6	1	1	2	2	7	1	0	1	1	0	1	1	0	1	1	0	6
1	6	1	1	2	2	2	4	0	1	1	0	1	1	0	0	1	0	5
1	9	4	1	2	1	2	2	1	1	0	0	0	0	1	1	0	1	5
2	7	11	1	2	1	5	3	1	0	1	1	0	0	0	1	0	1	5
1	12	1	1	2	1	2	2	1	0	0	0	0	1	1	1	0	1	5
1	5	1	1	2	1	1	2	0	0	1	1	0	0	1	1	0	0	4
1	5	1	1	2	1	3	1	0	1	1	1	0	0	1	1	0	1	6
1	4	2	2	2	1	2	3	1	0	1	1	0	1	1	1	1	0	7
1	8	10	1	2	1	2	4	1	0	1	1	0	1	1	1	0	0	6
1	8	1	2	2	1	2	2	0	0	1	1	1	0	1	0	0	0	4
1	7	1	1	2	1	2	4	1	1	0	0	0	0	0	1	1	0	4
1	9	1	1	2	2	1	2	0	1	0	0	1	1	0	0	1	0	4
1	14	1	1	2	1	1	4	1	0	1	0	0	0	1	0	0	0	3
1	13	2	2	2	1	3	1	0	1	1	0	0	0	1	0	1	0	4
1	15	1	1	2	1	3	4	1	0	0	1	0	0	1	1	0	0	4
2	14	3	1	2	1	3	2	1	1	0	0	0	1	0	0	0	0	3
1	7	1	1	2	1	2	1	1	0	1	1	0	0	1	1	1	1	7
1	14	4	2	2	1	2	2	1	0	0	0	0	0	1	1	1	1	5
1	14	1	1	2	1	1	2	1	0	0	0	0	0	0	1	0	1	3
2	14	1	2	2	1	1	1	1	0	1	1	1	0	1	1	0	1	7
2	17	11	1	2	1	2	1	1	0	0	0	1	0	1	0	0	0	3
1	5	5	2	2	1	3	2	0	1	0	0	0	1	1	0	0	0	3
1	4	1	1	2	1	5	4	0	1	0	0	0	0	0	0	0	0	1
1	7	1	1	2	2	3	2	0	1	1	1	1	0	0	0	1	1	6
1	8	1	1	2	1	8	2	0	1	1	0	0	1	1	0	1	1	6
2	3	5	1	2	1	2	1	1	0	0	0	1	0	1	1	1	1	6
1	5	1	1	2	1	1	4	1	1	1	0	0	0	1	0	0	0	4
1	7	1	1	2	1	2	2	0	1	1	0	1	1	1	0	0	1	6
1	3	11	1	2	2	1	2	0	1	1	1	1	0	0	0	1	0	5
2	15	5	1	2	2	3	4	0	1	1	1	1	0	1	0	1	1	7
2	10	5	1	2	1	2	2	0	1	1	0	1	0	1	0	1	1	6
1	8	11	1	2	1	3	1	1	0	1	1	0	0	0	1	0	1	5
1	9	1	1	2	1	2	2	0	1	0	0	1	1	0	1	1	1	6
1	9	1	2	2	2	2	4	0	1	1	1	0	1	1	0	1	1	7
1	7	11	1	2	2	3	4	1	1	1	1	1	0	0	1	1	0	7
1	13	1	1	2	1	2	1	1	0	1	1	1	1	1	1	1	1	9
1	13	1	1	2	1	4	2	1	0	1	0	0	0	1	0	1	1	5
1	15	4	1	2	1	4	4	0	1	1	1	1	0	1	1	1	1	8
1	14	11	1	2	1	2	2	1	0	1	0	0	0	1	1	0	1	5
2	7	11	1	2	2	1	1	0	1	1	1	1	1	0	0	1	0	6
1	14	2	1	2	1	3	2	0	0	0	1	1	0	0	0	0	1	3
1	14	11	1	2	1	2	4	1	1	1	1	0	0	0	1	1	1	7
1	14	11	2	2	1	2	2	0	1	1	1	0	0	1	0	1	1	6
2	14	10	1	2	1	1	2	1	1	1	0	0	0	1	0	0	1	5
1	9	5	1	2	2	2	4	0	0	1	1	1	1	0	0	1	1	6
2	9	10	1	2	1	3	2	1	0	1	0	0	0	1	0	0	0	3
2	17	10	1	2	1	2	1	1	0	0	0	0	0	0	1	0	1	3
1	8	1	1	2	1	2	2	1	1	0	1	0	0	0	1	0	0	4
1	3	11	2	2	1	4	1	0	1	1	0	1	1	1	1	1	1	8
1	5	10	1	2	1	4	4	1	0	0	0	0	0	1	0	0	0	2
1	8	8	1	2	1	1	1	0	1	1	1	0	0	1	1	1	0	6
1	4	11	1	2	1	3	2	1	0	0	1	1	0	1	0	1	1	6
1	7	1	1	2	2	2	4	0	0	1	1	1	1	0	0	1	1	6
1	8	1	1	2	1	2	2	1	0	1	1	1	1	0	1	1	1	8
2	8	1	1	2	2	2	2	0	1	1	1	1	1	1	1	0	0	7
1	9	8	2	2	1	3	1	1	0	1	1	0	0	1	1	0	1	6
1	7	1	1	2	1	2	4	0	1	1	0	1	0	1	1	0	0	5
1	8	1	1	2	2	3	2	0	1	0	1	0	1	0	1	1	0	5
1	8	1	1	2	2	2	2	0	1	1	0	0	1	0	1	1	0	5
1	7	11	1	2	1	2	4	1	0	1	0	1	1	1	1	0	1	7
1	16	1	1	2	1	4	1	1	1	1	1	1	0	1	1	1	1	9
1	9	1	1	2	1	2	2	1	1	1	1	1	1	1	0	0	1	8
1	7	10	2	2	1	1	4	0	1	0	0	1	1	1	0	0	0	4
1	8	10	2	2	2	3	4	0	1	1	1	1	1	1	0	1	1	8
2	7	1	2	2	2	2	1	0	0	1	1	1	1	1	0	1	0	6
1	8	5	1	2	1	1	2	1	0	0	0	1	0	1	1	0	1	5
2	15	1	1	2	1	2	2	1	1	1	1	1	1	1	1	0	1	9
1	10	1	1	2	2	1	2	1	1	1	1	1	1	1	0	1	1	9
1	8	10	2	2	1	3	4	1	0	1	1	1	0	0	0	0	0	4
1	9	1	1	2	1	2	2	0	1	0	0	1	1	1	1	1	1	7
2	9	11	1	2	1	2	1	1	0	1	0	1	0	1	0	1	1	6
2	7	11	1	2	1	1	2	1	0	1	0	1	0	1	0	0	1	5
2	8	8	2	2	1	2	2	1	0	1	1	0	0	1	1	0	1	6
2	7	1	1	2	1	1	2	1	1	1	1	0	1	1	1	0	1	8
1	14	5	1	2	1	3	2	1	0	1	0	0	0	1	0	1	0	4
1	7	11	1	2	2	9	1	1	1	1	1	0	1	1	0	1	0	7
1	14	9	1	2	1	8	4	1	0	0	0	0	0	1	1	0	1	4
1	14	11	2	2	1	2	2	1	0	1	1	0	0	1	0	1	1	6
1	14	1	1	2	1	1	2	1	1	0	0	0	0	0	1	0	0	3
2	9	1	2	2	1	2	2	1	1	1	1	0	0	1	0	1	0	6
1	4	5	1	2	1	2	2	1	1	0	0	0	0	0	1	0	1	4
1	7	1	1	2	1	1	2	1	1	0	1	1	0	0	1	1	0	6
2	5	5	2	2	1	1	1	0	1	1	0	1	1	1	0	0	1	6
1	8	5	1	2	2	2	4	0	0	1	1	1	1	1	0	1	0	6
1	8	3	1	2	1	2	4	1	0	1	0	0	0	1	0	1	1	5
1	14	11	1	2	1	1	2	0	1	0	0	0	1	1	1	0	1	5
1	14	11	1	3	1	9	4	1	0	1	0	0	1	1	0	1	1	6
1	14	11	1	2	1	10	2	1	0	1	0	1	1	1	0	1	0	6
2	14	11	2	2	1	8	2	1	0	0	0	1	0	1	1	0	1	5
1	14	1	1	2	2	2	1	1	1	1	1	1	1	0	0	1	0	7
1	9	1	1	2	2	1	2	1	1	0	0	1	1	0	0	1	0	5
2	4	11	1	2	1	3	3	1	1	0	0	0	0	1	1	0	1	5
1	7	11	2	2	1	2	4	0	1	0	0	0	1	1	1	1	0	5
2	3	5	2	2	2	3	2	0	1	1	1	1	1	0	0	1	0	6
2	14	10	2	2	1	2	1	1	0	0	0	0	0	1	1	0	0	3
2	14	1	2	2	1	4	4	1	1	1	1	0	0	1	1	0	1	7
2	14	1	1	2	1	4	2	1	1	1	1	1	0	1	1	0	1	8
1	14	5	1	2	1	2	2	1	0	0	0	0	0	1	0	0	1	3
1	14	3	1	2	1	1	1	1	0	1	0	1	0	1	1	0	0	5
1	14	9	1	2	1	2	3	1	0	0	0	0	0	0	0	0	1	2
1	14	11	2	2	1	3	4	1	0	1	1	0	1	0	0	1	1	6
1	9	11	1	2	1	9	2	0	0	0	0	0	0	1	0	0	1	2
1	9	11	1	2	1	10	2	1	0	1	0	0	0	0	1	0	0	3
1	17	11	1	2	2	10	1	1	1	0	1	0	1	0	0	1	0	5
1	5	10	1	2	1	9	3	0	0	0	1	1	1	0	1	1	1	6
1	4	1	1	2	1	9	4	0	0	1	0	1	0	0	0	0	0	2
1	14	1	1	2	2	7	2	0	1	1	1	0	1	0	0	1	1	6
2	7	1	1	2	1	5	1	0	1	1	1	0	0	1	1	1	1	7
2	14	11	1	2	1	8	4	1	0	0	0	1	0	1	0	0	1	4
2	14	10	1	2	2	10	2	1	1	1	1	1	1	0	0	1	1	8
1	14	1	1	2	1	10	2	1	1	1	1	0	0	1	0	1	0	6
1	9	1	1	2	2	5	3	1	1	0	1	1	1	0	0	1	0	6
2	17	11	1	2	1	9	3	1	0	1	1	1	0	1	0	1	1	7
2	5	4	1	2	1	10	4	1	0	0	0	0	0	1	1	0	1	4
1	4	1	1	2	1	10	2	1	0	0	1	0	0	1	1	1	1	6
1	7	1	2	2	1	4	2	1	0	1	1	1	1	1	0	1	1	8
1	8	5	1	2	1	2	1	0	1	0	0	0	1	0	1	0	0	3
1	14	2	2	2	1	1	2	1	0	0	0	1	1	1	1	0	1	6
1	7	11	1	2	1	3	4	1	1	0	0	0	0	1	0	0	1	4
1	14	5	1	2	1	10	2	0	1	1	0	0	0	0	1	0	0	3
2	14	1	1	2	1	10	4	0	1	1	1	0	0	1	0	0	1	5
2	14	1	1	2	1	9	2	1	0	0	1	0	0	1	1	0	0	4
2	14	1	1	2	1	9	1	1	0	0	1	0	0	1	1	1	0	5
1	9	1	1	2	1	6	2	1	0	1	0	0	0	1	1	0	0	4
2	17	5	1	2	1	5	2	1	0	0	0	0	1	1	1	0	1	5
2	5	5	2	2	2	4	2	0	1	1	1	1	0	0	1	1	1	7
1	4	3	2	2	1	8	1	1	0	0	0	0	0	1	1	0	0	3
1	8	3	1	2	2	10	2	0	1	1	1	1	1	0	1	1	0	7
1	3	3	1	2	2	3	2	1	1	1	1	1	1	0	0	1	1	8
1	14	8	1	2	1	5	1	1	0	1	0	0	0	0	0	1	0	3
1	7	8	1	2	1	7	3	1	0	1	0	0	0	1	0	1	1	5
2	14	11	1	2	2	9	4	0	1	1	1	1	0	0	0	1	0	5
1	14	3	1	2	1	10	2	1	0	1	1	1	1	1	0	1	1	8
1	14	5	2	2	1	10	2	1	0	1	1	0	1	1	0	1	1	7
2	14	2	1	2	1	3	3	1	0	0	0	0	0	1	1	0	1	4
1	9	11	1	2	1	5	4	1	0	1	0	1	0	1	1	1	1	7
2	9	11	1	2	2	7	2	0	1	1	1	1	1	0	0	1	1	7
1	17	1	1	2	1	10	2	0	1	1	0	0	0	1	1	0	1	5
1	5	1	2	2	1	3	1	0	1	1	1	0	0	1	0	0	1	5
2	7	5	2	2	1	7	2	0	0	0	0	1	1	1	0	0	0	3
2	14	10	1	2	2	3	4	0	1	0	1	1	0	0	0	1	1	5
1	7	1	1	2	1	5	2	1	1	1	1	0	0	1	0	0	1	6
1	14	11	1	2	1	7	2	1	0	1	0	0	0	1	1	1	1	6
1	14	11	1	2	1	10	1	0	0	1	0	0	1	1	0	1	1	5
1	14	11	2	2	1	3	3	1	1	0	0	0	0	0	1	0	1	4
1	14	11	1	2	1	5	4	1	0	1	0	1	1	1	0	0	1	6
1	14	11	1	2	1	7	2	1	0	1	0	1	0	1	1	0	1	6
2	9	11	1	2	2	9	2	0	1	1	1	1	0	1	0	1	0	6
2	17	11	1	2	1	10	3	1	1	0	0	1	0	1	0	0	1	5
1	4	1	1	2	1	5	1	0	1	1	0	0	0	1	0	0	1	4
2	7	2	1	2	2	7	4	0	1	1	1	1	1	0	1	1	0	7
2	8	2	1	2	2	9	2	1	1	1	1	1	1	0	1	1	0	8
1	5	2	2	2	1	3	1	1	0	0	1	1	0	1	0	0	1	5
1	14	11	2	2	1	5	3	1	0	1	1	0	1	0	1	1	1	7
2	14	1	1	2	1	9	2	1	0	1	0	1	0	1	1	0	1	6
1	14	11	1	2	2	10	1	1	1	1	1	1	1	1	0	1	1	9
1	14	11	2	2	2	3	3	0	0	1	1	1	1	0	1	1	0	6
2	14	11	2	2	1	5	4	0	1	0	0	1	0	0	1	1	0	4
2	9	11	1	2	1	7	2	0	0	0	0	0	1	1	1	1	1	5
1	9	1	2	2	1	9	2	0	1	1	1	0	0	0	0	0	1	4
1	17	11	1	2	1	10	1	1	1	0	1	0	0	0	0	0	0	3
1	8	11	1	2	1	5	2	0	1	0	0	1	0	1	0	0	1	4
1	3	8	1	2	1	7	1	1	0	0	0	0	0	1	1	0	1	4
1	14	5	2	2	2	9	2	0	1	1	0	1	1	1	0	1	1	7
1	7	9	1	2	2	10	4	0	1	1	1	1	1	0	0	1	1	7
1	14	11	1	2	1	10	2	0	1	0	0	0	0	1	1	0	1	4
1	14	3	1	2	1	10	2	0	1	0	0	1	0	0	1	0	1	4
1	9	8	1	2	1	3	1	1	0	1	1	0	0	1	0	1	1	6
1	9	11	2	2	1	5	2	1	1	1	0	0	0	1	0	0	1	5
1	17	1	1	2	1	7	4	1	0	1	1	1	0	0	0	0	1	5
1	5	1	1	2	1	9	2	1	1	1	1	1	0	0	1	0	1	7
2	4	4	1	2	2	10	2	0	1	1	1	1	1	1	0	1	1	8
1	7	2	2	2	1	10	1	0	0	0	0	0	0	1	1	0	0	2
1	3	11	1	2	2	3	2	0	1	1	1	1	0	0	0	1	1	6
1	5	11	2	2	1	5	1	1	0	1	0	0	0	1	0	0	1	4
1	8	1	2	2	1	9	4	1	1	0	1	0	0	1	0	1	1	6
1	14	3	2	2	2	10	2	0	1	1	1	0	1	1	1	1	0	7
1	7	3	2	2	2	3	1	0	1	1	0	1	1	1	1	1	0	7
1	14	1	2	2	2	10	2	0	1	1	0	1	1	1	0	0	0	5
1	14	2	1	2	1	10	4	0	0	1	0	1	1	0	0	0	1	4
1	17	11	2	2	1	7	4	0	0	1	1	0	0	1	1	0	0	4
1	5	6	2	2	1	9	2	0	0	1	1	1	1	1	1	1	1	8
2	4	9	2	2	1	10	1	1	0	1	0	0	0	1	1	1	1	6
2	7	10	2	2	1	10	2	1	0	1	0	0	0	0	1	0	0	3
1	8	1	2	2	1	10	4	0	1	0	0	0	1	1	1	1	0	5
2	3	1	2	2	1	3	4	0	1	1	1	0	0	1	1	0	0	5
1	5	1	2	2	1	5	2	1	0	1	0	0	0	1	1	0	1	5
1	14	11	2	2	1	9	1	1	0	0	0	1	0	1	0	0	1	4
2	14	4	2	2	1	10	2	1	0	0	0	0	0	1	1	0	0	3
1	14	4	2	3	1	10	4	1	0	0	0	0	0	1	1	0	1	4
2	17	11	2	2	2	9	1	1	1	1	1	1	1	1	0	1	1	9
2	4	1	2	2	2	10	2	0	1	1	1	1	1	1	1	1	1	9
2	7	1	2	2	1	3	1	0	1	1	0	1	1	1	1	1	1	8
1	3	1	2	2	1	7	4	0	1	1	0	0	0	1	0	1	0	4
1	5	8	2	2	1	9	2	0	1	1	1	0	0	1	0	0	1	5
1	7	1	2	2	1	10	2	1	1	1	0	0	1	0	0	1	1	6
1	8	11	1	2	1	3	1	1	0	0	0	1	0	1	0	1	1	5
1	4	11	1	2	1	5	4	1	1	0	1	0	0	1	0	0	0	4
2	7	5	2	2	2	7	2	1	1	1	1	1	1	0	0	1	1	8
2	8	1	2	2	2	9	1	0	1	1	1	1	0	0	1	1	0	6
1	3	2	2	2	2	10	2	0	1	1	1	0	1	0	1	1	1	7
1	15	11	2	2	1	10	4	0	1	0	0	1	0	1	1	0	0	4
1	10	5	2	2	1	3	2	0	1	1	1	0	1	0	1	0	1	6
2	14	1	2	2	1	7	1	1	1	0	0	1	0	1	0	0	0	4
1	7	1	2	2	2	9	4	0	1	1	0	1	0	1	0	1	0	5
1	14	1	2	2	1	10	2	0	1	0	0	0	0	0	0	0	0	1
1	14	11	2	2	1	10	2	0	0	1	1	0	0	1	1	1	1	6
1	14	10	2	2	1	3	4	1	0	0	0	0	0	1	1	0	1	4
1	14	1	2	2	2	5	2	0	1	0	0	1	1	0	0	1	1	5
1	9	1	2	2	1	7	2	0	1	0	0	1	1	0	1	1	1	6
1	14	1	2	2	1	9	4	0	1	0	0	1	0	0	0	1	1	4
1	7	1	2	2	1	10	2	1	1	0	0	0	1	1	0	0	0	4
1	14	11	2	2	1	9	4	0	1	0	0	0	0	1	0	1	1	4
1	14	1	2	2	1	10	4	1	1	1	1	0	0	1	1	1	1	8
1	14	5	2	2	1	10	2	1	0	0	0	0	0	1	0	0	0	2
1	9	11	2	2	1	5	2	0	1	0	0	1	0	1	1	0	1	5
1	17	1	2	2	1	7	4	0	1	0	0	0	0	1	0	0	1	3
1	5	1	2	2	1	9	2	1	0	0	0	0	0	1	0	0	1	3
1	4	1	2	2	2	10	2	0	1	1	1	1	1	0	0	1	1	7
1	7	11	2	2	1	10	4	1	1	1	0	0	0	1	0	1	0	5
1	8	1	2	2	1	10	2	1	1	1	1	0	1	1	1	0	0	7
1	3	1	2	2	2	3	1	0	1	1	1	1	0	0	0	1	1	6
1	5	8	2	2	1	5	2	1	0	1	1	0	0	1	1	0	1	6
1	7	8	2	2	2	7	4	0	1	1	1	1	1	0	0	1	0	6
1	8	8	2	2	1	9	2	1	0	0	0	0	1	1	1	1	0	5
1	4	11	2	2	1	10	2	1	0	0	0	0	0	1	0	0	0	2
1	7	11	2	2	1	10	4	1	0	1	0	0	0	1	0	0	0	3
1	3	10	2	2	1	5	1	1	1	1	0	0	1	1	0	0	0	5
1	3	8	2	2	1	7	2	1	0	0	0	0	0	1	0	1	0	3
1	7	1	2	2	1	9	2	1	1	0	1	0	0	1	1	0	1	6
1	8	11	2	2	1	5	1	0	1	0	0	0	0	1	0	0	0	2
1	3	1	2	2	1	7	2	1	1	0	0	1	0	0	1	1	0	5
1	15	11	2	2	1	9	4	1	0	0	0	0	1	1	1	0	1	5
1	8	11	2	2	1	3	2	0	0	1	1	0	0	0	1	1	1	5
1	14	11	2	2	1	5	4	1	1	1	1	0	0	1	1	0	1	7
1	14	2	2	2	1	9	1	1	1	0	0	0	1	1	1	0	1	6
1	9	11	2	2	1	3	2	1	1	0	1	0	1	1	1	1	1	8
1	17	11	2	2	1	7	4	1	0	1	1	0	0	1	0	0	0	4
1	5	11	2	2	2	9	2	0	1	1	1	1	0	1	0	1	0	6
1	4	10	2	2	2	10	1	0	1	1	1	1	1	1	0	0	1	7
1	7	8	1	2	1	10	2	1	0	0	0	0	0	1	1	1	1	5
1	5	11	2	2	2	5	2	0	0	1	1	0	1	0	0	1	1	5
1	7	11	2	2	1	7	1	1	1	1	0	1	0	1	1	1	1	8
1	8	11	2	2	1	9	4	1	1	0	0	0	0	1	0	1	1	5
1	4	11	2	2	1	10	2	1	0	1	1	1	0	1	1	0	1	7
1	14	11	1	2	2	10	2	0	1	0	1	1	1	0	0	1	0	5
1	14	2	2	2	2	9	3	0	0	0	1	1	1	0	0	1	1	5
1	14	11	1	2	1	10	4	1	1	0	0	0	0	1	0	0	0	3
1	14	5	2	2	2	3	2	0	1	1	1	1	0	0	1	1	0	6
1	14	11	1	2	1	5	1	1	1	1	0	1	1	1	0	0	1	7
1	9	5	2	2	1	7	3	1	0	1	0	1	0	1	1	0	0	5
1	17	11	2	2	1	10	2	0	1	0	0	0	1	1	1	0	0	4
1	5	10	2	2	2	10	2	1	1	1	0	1	1	1	0	1	0	7
1	4	11	2	2	1	10	1	1	0	0	0	0	1	1	0	0	1	4
1	8	8	1	2	1	5	2	1	1	1	1	1	0	1	0	0	0	6
1	14	1	2	2	1	10	2	0	0	1	0	1	0	1	0	1	0	4
1	14	1	2	2	2	3	1	1	0	1	1	1	1	0	0	1	0	6
1	14	5	2	2	2	5	3	1	0	1	0	1	1	0	0	1	0	5
1	14	5	2	2	2	7	4	1	0	1	1	1	1	0	0	1	0	6
1	9	11	1	2	1	9	1	1	0	1	1	1	0	1	1	1	1	8
1	4	10	2	1	1	5	4	1	0	0	0	0	0	1	1	0	1	4
1	7	11	2	1	1	7	2	1	0	1	0	0	0	1	1	0	0	4
1	8	1	2	1	1	9	2	0	1	1	0	0	0	1	1	0	1	5
1	3	11	2	1	2	10	1	0	1	1	1	0	1	0	0	0	1	5
1	5	5	2	1	1	3	3	0	1	0	0	0	0	1	0	0	1	3
1	7	11	2	1	1	5	4	1	0	1	0	1	0	1	0	1	1	6
1	8	5	2	1	1	7	2	1	0	1	0	0	1	1	1	0	0	5
1	4	1	1	1	2	9	2	0	1	1	1	1	0	0	0	1	1	6
1	7	1	2	1	1	10	1	1	0	0	0	0	0	0	1	0	1	3
1	8	1	2	1	1	10	3	1	1	1	1	0	0	0	0	0	1	5
1	3	3	2	1	2	3	4	1	1	1	1	1	1	0	0	1	1	8
1	10	1	2	1	2	7	2	0	1	1	1	1	1	0	0	0	1	6
1	8	9	1	1	1	9	1	1	0	0	1	0	0	1	0	1	1	5
1	7	1	2	1	1	10	1	0	1	0	1	0	0	1	1	1	1	6
1	14	5	2	1	1	9	1	1	1	0	0	0	0	1	0	0	1	4
1	14	10	2	1	1	10	4	1	0	1	1	0	0	1	1	0	0	5
1	14	11	2	1	1	3	1	1	0	0	0	0	0	0	1	1	1	4
1	9	11	2	1	2	7	4	1	1	1	1	1	1	1	1	1	0	9
1	5	10	2	1	1	10	1	1	0	0	0	0	1	1	1	1	1	6
1	4	10	2	1	2	10	4	0	1	1	0	1	1	1	0	1	1	7
1	7	11	2	1	1	3	2	1	0	1	1	0	1	1	1	0	1	7
1	7	1	2	1	1	10	4	1	1	0	1	1	1	1	1	0	0	7
1	7	1	1	1	2	5	1	0	1	1	1	1	1	1	0	1	0	7
1	3	8	2	1	1	10	2	1	0	0	0	0	0	1	1	0	0	3
1	5	1	2	1	1	9	2	1	0	1	0	0	0	1	1	0	0	4
1	7	8	2	1	1	10	1	1	1	1	1	1	0	1	0	1	1	8
1	4	3	2	1	1	3	2	0	0	0	0	1	0	1	1	0	0	3
1	8	11	2	1	1	7	4	1	1	0	0	0	0	1	1	0	1	5
1	14	11	2	1	2	9	2	0	1	1	1	1	1	1	1	1	1	9
1	9	1	2	1	1	5	2	0	1	1	0	0	1	1	1	0	0	5
1	9	8	2	1	1	7	1	1	0	0	1	0	1	1	0	1	0	5
1	5	11	1	1	1	10	2	1	1	1	1	1	0	1	0	1	1	8
1	7	1	2	1	2	10	1	1	1	1	1	1	0	1	0	1	0	7
1	8	6	2	1	1	3	3	1	0	0	0	0	0	1	0	0	1	3
1	5	5	1	1	1	7	2	0	1	0	1	1	0	1	1	0	1	6
1	8	11	2	1	2	10	1	1	1	1	1	1	1	1	0	1	1	9
1	7	10	2	1	1	9	2	1	0	1	0	0	0	1	0	1	0	4
1	14	1	2	1	1	10	2	1	1	1	0	1	0	1	0	1	1	7
1	14	1	2	1	1	10	1	1	1	1	1	0	0	1	1	0	0	6
1	14	2	1	1	2	5	2	0	1	1	1	1	1	0	0	1	0	6
1	17	5	2	1	1	10	2	1	0	0	0	0	0	1	0	0	1	3
1	8	5	2	1	1	7	1	1	1	0	0	0	0	1	1	1	1	6
1	14	5	2	1	2	10	1	0	1	1	1	1	1	1	0	0	0	6
1	7	11	2	1	1	3	2	1	1	1	1	0	1	1	1	0	0	7
1	14	1	2	1	1	9	2	1	1	1	1	0	0	1	1	0	1	7
1	14	1	1	1	1	9	1	0	1	1	0	1	0	1	1	0	0	5
1	14	11	2	1	2	10	4	0	1	0	0	1	1	0	0	0	0	3
1	9	5	2	1	2	10	2	0	1	1	1	1	0	1	0	0	0	5
1	4	1	2	1	2	9	2	1	1	1	1	1	1	1	0	1	0	8
1	5	1	2	1	1	7	2	0	1	0	0	0	1	0	1	1	0	4
1	4	5	2	1	2	10	4	0	1	1	0	1	1	0	0	1	0	5
1	8	11	2	1	1	10	2	1	1	0	0	1	0	1	0	1	0	5
1	14	5	2	1	1	10	4	1	0	1	1	1	1	1	1	1	0	8
1	7	5	2	1	2	3	4	0	0	1	1	0	1	0	0	1	0	4
1	14	4	2	1	1	5	2	1	0	0	0	0	0	1	1	0	1	4
1	14	11	2	1	1	7	1	0	0	1	1	0	0	0	0	0	0	2
1	14	3	2	1	1	9	2	0	1	0	0	0	0	1	1	0	1	4
1	7	1	2	1	1	10	4	0	1	1	1	1	0	1	1	0	0	6
1	14	1	2	1	1	7	4	0	1	1	0	0	0	0	1	1	0	4
1	14	11	2	1	2	9	2	0	0	1	1	1	0	0	0	1	0	4
1	9	1	2	1	1	10	2	1	0	1	1	0	0	1	0	1	0	5
1	17	8	2	1	1	10	4	0	1	0	0	0	0	1	0	0	0	2
1	8	5	2	1	1	9	4	1	0	1	0	0	0	1	1	0	1	5
1	3	3	2	1	1	10	2	1	0	0	0	0	0	0	1	0	1	3
1	5	8	2	1	1	10	1	0	1	0	1	0	0	1	0	0	1	4
1	8	11	2	1	1	5	4	1	0	1	0	0	0	1	0	0	0	3
1	8	6	2	1	1	10	1	1	0	0	0	1	1	1	1	1	1	7
1	3	6	2	1	1	10	4	0	0	1	0	1	0	1	1	0	1	5
1	3	4	2	1	2	3	2	0	1	1	1	1	1	1	0	1	0	7
1	7	11	2	1	1	10	2	1	0	1	1	1	0	1	1	0	1	7
1	8	8	2	1	2	10	4	0	1	1	1	1	1	0	0	1	0	6
1	4	10	2	1	1	3	2	0	1	0	0	1	1	0	1	0	0	4
1	7	8	2	1	1	5	2	0	1	0	0	0	0	1	0	0	1	3
1	14	11	1	1	1	10	1	1	0	1	1	0	0	1	1	0	0	5
1	14	5	2	1	2	3	2	1	1	1	1	1	1	0	0	1	1	8
1	14	3	2	1	2	7	4	1	0	1	1	1	1	1	0	1	0	7
1	14	1	2	1	1	9	2	1	0	0	0	0	1	1	0	0	0	3
1	9	11	2	1	1	10	1	0	1	1	0	0	0	1	1	1	0	5
1	5	8	2	1	1	5	2	0	1	0	0	0	1	0	1	1	1	5
1	4	2	2	1	1	7	2	0	0	0	1	0	1	1	0	0	0	3
1	7	2	2	1	2	9	4	0	0	0	1	0	1	0	0	1	0	3
1	7	1	2	1	1	3	4	0	1	1	0	0	0	0	1	1	1	5
1	7	5	2	1	1	10	2	0	0	0	0	1	0	1	1	0	1	4
1	14	11	2	1	1	8	2	1	0	0	0	1	0	1	1	0	1	5
1	14	4	2	1	1	9	4	1	1	0	0	0	0	1	1	0	1	5
1	14	4	2	2	1	10	2	1	1	0	0	1	0	1	1	0	1	6
1	14	10	2	1	1	10	2	0	1	0	0	0	1	1	0	0	0	3
1	9	9	2	1	1	3	4	1	0	0	0	1	0	1	0	0	1	4
1	9	11	2	1	1	5	2	1	0	1	0	1	0	1	0	0	1	5
1	17	3	2	1	1	9	1	1	0	1	1	0	1	1	1	0	0	6
1	5	2	2	1	1	10	2	0	1	1	0	1	0	1	1	0	1	6
1	5	4	2	1	1	9	2	1	0	0	1	1	1	1	0	0	0	5
1	14	1	2	1	2	5	4	0	1	1	1	1	1	0	0	0	0	5
1	14	1	2	1	1	7	2	0	1	0	0	1	1	0	0	0	1	4
1	14	3	1	1	1	9	2	1	1	0	0	0	0	1	0	0	1	4
1	9	10	2	1	2	5	2	0	1	1	1	0	1	1	0	1	1	7
1	17	1	1	1	2	7	4	0	1	1	1	1	1	0	1	1	1	8
1	5	1	2	1	1	9	2	1	0	0	0	1	1	1	1	1	1	7
1	4	4	2	1	2	10	2	0	1	1	1	1	0	1	1	1	0	7
1	5	11	2	1	1	5	2	1	1	0	0	1	1	0	0	0	0	4
1	7	11	1	1	2	7	1	0	1	0	0	0	1	0	0	1	0	3
1	8	11	1	1	2	9	3	1	1	1	0	1	1	0	0	0	0	5
1	4	11	1	1	1	10	4	0	1	0	0	0	1	0	0	0	0	2
1	3	1	1	1	2	9	1	0	1	1	1	1	0	1	0	1	1	7
1	14	1	1	1	1	5	2	0	1	1	1	0	0	0	1	1	1	6
1	7	5	1	1	2	7	1	0	1	0	1	1	1	0	0	1	1	6
1	14	5	1	1	1	9	3	1	1	0	1	1	1	1	0	1	1	8
1	14	5	1	1	2	10	2	1	1	0	1	1	1	0	0	1	1	7
1	14	11	1	1	2	10	4	1	1	1	1	1	1	0	0	1	1	8
1	14	1	1	2	1	7	1	1	0	1	1	1	0	0	0	1	1	6
1	14	7	1	1	1	10	2	0	1	1	1	0	0	0	0	0	1	4
1	14	11	1	1	2	5	1	0	1	1	1	0	1	1	0	1	1	7
1	14	2	1	1	1	7	3	1	0	0	0	0	0	1	1	1	1	5
1	9	10	1	1	1	10	1	1	0	1	1	0	1	0	1	0	0	5
1	17	1	1	1	1	10	4	1	1	1	1	0	0	0	1	1	1	7
1	5	2	2	1	2	3	2	1	1	1	1	0	1	0	0	1	0	6
1	7	3	2	1	1	10	1	1	0	0	0	1	1	0	1	1	0	5
1	3	1	2	1	2	3	4	0	0	1	1	1	1	1	0	1	0	6
1	5	1	2	1	1	5	2	0	0	1	1	0	0	1	0	1	0	4
1	7	11	1	1	1	7	2	1	0	1	0	0	0	1	0	1	0	4
1	3	1	2	1	1	7	2	1	1	0	0	1	0	1	1	1	0	6
1	5	10	2	1	2	10	3	1	1	1	1	1	1	1	0	0	0	7
2	7	1	2	1	1	10	1	0	1	1	1	0	0	0	1	1	1	6
1	8	5	2	1	2	3	3	1	1	1	1	1	1	1	0	1	1	9
1	7	5	2	1	1	7	2	1	0	1	1	1	0	0	1	1	1	7
1	8	11	2	1	2	9	2	0	1	1	0	1	1	0	0	1	0	5
1	15	11	1	1	1	10	1	1	1	1	1	1	1	1	1	0	1	9
1	14	2	2	3	1	10	2	1	0	0	1	1	1	1	1	1	0	7
2	14	4	2	1	1	3	4	1	0	1	0	1	1	0	0	1	1	6
1	14	11	2	1	2	5	2	0	1	1	1	1	0	1	0	1	1	7
1	14	1	2	1	1	9	4	1	0	0	0	0	0	1	0	1	0	3
1	4	11	2	1	1	10	2	1	1	0	0	1	0	1	0	0	0	4
1	7	11	2	1	1	10	2	1	0	0	1	0	0	0	0	0	1	3
1	8	11	2	1	2	3	1	1	1	1	0	1	1	0	0	1	0	6
2	3	5	2	1	1	5	4	1	0	0	0	0	0	1	0	0	1	3
2	7	5	2	1	1	9	2	1	1	0	0	0	0	1	1	0	1	5
2	8	5	2	1	1	10	1	1	1	0	0	0	0	1	0	0	1	4
1	4	11	2	1	1	10	3	1	0	0	0	0	0	1	0	1	1	4
1	14	1	2	1	2	10	4	0	1	1	0	1	1	0	0	0	1	5
2	14	5	2	1	1	10	2	1	1	0	0	0	1	1	0	0	1	5
1	9	4	2	1	2	5	1	0	1	1	1	1	0	0	0	1	1	6
2	17	1	2	1	1	7	3	1	1	1	1	0	0	0	1	1	1	7
1	4	11	2	1	1	10	1	1	1	1	0	0	1	1	0	0	0	5
1	7	2	1	1	1	10	4	1	0	0	0	0	0	1	1	1	0	4
1	8	1	2	1	1	3	2	1	1	0	0	0	1	1	0	1	1	6
2	5	11	1	1	2	10	1	0	1	1	0	1	1	1	0	1	1	7
1	7	1	2	1	1	3	4	1	1	0	0	1	1	1	0	1	1	7
1	14	4	2	1	1	5	2	0	0	0	0	0	0	1	1	0	1	3
2	14	11	2	1	1	3	2	1	1	1	1	1	0	1	1	0	0	7
1	9	4	2	1	1	5	1	0	1	0	0	1	1	1	0	0	0	4
1	9	3	2	1	1	7	4	0	0	1	1	0	1	1	1	1	1	7
2	17	1	2	1	1	9	2	1	0	1	1	1	0	1	1	1	1	8
1	5	1	2	1	2	10	2	0	1	0	0	1	1	0	0	0	0	3
1	4	1	2	1	1	10	1	1	0	1	1	0	0	1	0	1	1	6
1	8	11	2	1	1	5	4	0	0	0	0	0	0	1	1	1	0	3
1	5	11	1	1	1	9	2	1	0	1	1	1	1	0	1	1	1	8
1	7	11	2	1	1	3	2	0	1	0	0	0	1	0	1	0	0	3
2	8	4	2	1	1	5	2	0	1	0	0	0	0	0	0	0	0	1
1	3	11	1	1	1	7	1	1	0	1	0	1	0	1	1	0	1	6
2	10	8	1	1	1	10	2	1	0	1	1	1	0	1	1	1	1	8
2	14	1	2	1	1	10	4	1	0	1	0	1	0	1	1	1	0	6
1	14	11	2	1	2	3	2	0	1	0	1	1	1	0	0	1	0	5
1	14	1	1	1	1	5	2	1	0	1	1	1	1	1	0	0	0	6
1	14	1	1	1	1	7	1	0	1	1	1	0	0	1	0	0	0	4
2	14	5	2	1	1	10	2	0	0	1	0	0	0	1	1	0	0	3
2	14	11	2	1	1	10	1	1	0	1	1	0	0	1	0	1	0	5
1	4	11	1	1	2	10	4	1	1	1	1	1	1	0	1	1	1	8
